# Supplementary material for: Phylogeography as a Proxy for Population Connectivity for Spatial Modeling of Foot-and-Mouth Disease Outbreaks in Vietnam
Source: Viruses. 2023 Jan 29;15(2):388. doi: 10.3390/v15020388 (PMC9958845; doi:10.3390/v15020388)
Supplement: Supplementary file 1 [file viruses-15-00388-s001.zip]

Archive with 1 entries (1 files):
- viruses-2117018-supplementary.pdf
